# Supplementary material for: Detection of BK virus in urine from renal transplant subjects by mass spectrometry
Source: Clin Proteomics. 2012 Apr 26;9(1):4. doi: 10.1186/1559-0275-9-4 (PMC3460760; doi:10.1186/1559-0275-9-4)
Supplement: Additional file 1 — Table S1.VP1 derived tryptic peptides for detection by tandem mass spectrometry. [file 1559-0275-9-4-S1.xlsx]

## Sheet: Sheet1
Supplementary Table S1: VP1 derives tryptic peptides for detection by tandem mass spectrometry
aa		Monoisotopic mass		Peptide sequence
Start	End	m/z	z
8	16	443.708	2+	(K)GEC(CAM#)PGAAPK(K)
31	39	465.269	2+	(K)GGVEVLEVK(T)
40	64	1411.14	2+	(K)TGVDAITEVEC(CAM#)FLNPEMGDPDENLR(G)
70	83	777.339	2+	(K)LSAENDFSSDSPER(K)
85	93	549.757	2+	(K)MLPC(CAM#)YSTAR(I)
136	170	1280.62	3+	(K)VHEHGGGKPIQGSNFHFFAVGGEPLEMQGVLMNYR(S)
136	170	1920.43	2+	(K)VHEHGGGKPIQGSNFHFFAVGGEPLEMQGVLMNYR(S)
173	181	496.258	2+	(K)YPDGTITPK(N)
182	195	785.868	2+	(K)NPTAQSQVMNTDHK(A)
182	195	524.247	3+	(K)NPTAQSQVMNTDHK(A)
201	215	902.41	2+	(K)NNAYPVEC(CAM#)WVPDPSR(N)
221	256	1277.98	3+	(R)YFGTFTGGENVPPVLHVTNTATTVLLDEQGVGPLC(CAM#)K(A)
221	256	1916.47	2+	(R)YFGTFTGGENVPPVLHVTNTATTVLLDEQGVGPLC(CAM#)K(A)
257	281	1374.14	2+	(K)ADSLYVSAADIC(CAM#)GLFTNSSGTQQWR(G)
298	312	881.48	2+	(K)NPYPISFLLSDLINR(R)
317	333	977.438	2+	(R)VDGQPMYGMESQVEEVR(V)
334	340	412.201	2+	(R)VFDGTER(L)
341	349	507.258	2+	(R)LPGDPDMIR(Y)
354	360	401.724	2+	(K)QGQLQTK(M)
				CAM# = arbamidomethyl
